# Supplementary material for: Comparison of cooperative learning through use of an immersive virtual reality anatomy model and a 3D plastic anatomical model
Source: BMC Med Educ. 2025 May 30;25:807. doi: 10.1186/s12909-025-07397-z (PMC12125823; doi:10.1186/s12909-025-07397-z)
Supplement: Supplementary file 2 — Supplementary Material 2 [file 12909_2025_7397_MOESM2_ESM.xlsx]

## Sheet: score
Table S2
student	03/02_skeleton_II-1_QUIZE(0%)	03-09-Muscular I-QUIZE1(0%)	03-16_Muscular II_QUIZE I(0%)	03-23-QUIZE_cardiovascular I(0%)	3-30_QUIZE_cardiovascular II(0%)	04-13_QUIZE_Male reproductive(0%)	04-20_QUIZE_FeMale(0%)	04-27_QUIZE_Respiratory(0%)
1	60	100	100	85.1	94.6	97.2	100	94.3
2	88	-	85.2	81.5	75.7	88.6	87.4	68.4
3	92	93.1	96.3	77.8	83.8	88.6	93.8	97.2
4	-	-	-	-	-	-	-	-
5	68	79.1	88.9	55.6	64.8	82.9	100	68.4
6	76	100	92.6	66.7	94.6	97.2	96.9	100
7	76	75.7	96.3	88.9	83.8	97.2	81.3	97.2
8	76	89.7	96.3	55.5	83.7	91.5	90.6	79.8
9	84	68.8	88.9	85.2	81.1	97.2	100	97.2
10	88	-	85.2	81.5	83.8	91.5	100	82.9
11	100	96.6	88.9	96.3	91.9	97.2	96.9	97.2
12	96	100	96.3	92.6	97.3	100	100	100
13	88	100	96.3	92.6	89.2	100	93.8	91.2
14	92	82.8	100	66.6	83.8	91.5	96.7	85.8
15	80	75.9	88.9	77.8	62.2	82.9	96.9	82.9
16	100	92.9	92.6	92.6	86.5	97.2	100	100
17	96	82.8	77.8	96.3	91.9	100	100	97.2
18	100	96.6	92.6	85.1	89.2	97.2	100	100
19	96	100	92.6	-	86.5	94.3	93.8	88.4
20	96	96.6	92.6	77.7	94.6	94.3	100	100
21	88	79.4	96.3	74	83.8	88.4	90.6	71.5
22	88	89.7	92.6	92.6	64.9	94.3	84.4	91.5
23	92	86.2	96.2	100	83.8	94.1	100	100
24	88	69	85.2	96.3	83.8	82.9	96.9	82.7
25	68	96.6	92.6	70.3	64.9	94.3	96.9	82.7
26	68	96.6	100	77.7	64.9	94.3	96.9	94.3
27	72	96.6	77.8	88.9	81.1	94.1	100	85.8
28	72	96.6	81.5	74.1	91.9	85.8	90.6	94.3
29	80	100	92.6	81.5	94.6	97.2	100	91.5
30	88	72.5	92.6	88.9	94.6	94.3	96.9	88.6
31	92	96.6	85.2	81.5	72.9	94.3	87.5	97.2
32	88	96.6	85.1	77.7	89.2	88.6	100	82.9
33	92	79.4	96.2	81.5	83.8	91.5	93.6	85.8
34	100	100	92.6	81.5	91.9	91.5	100	100
35	100	93.1	85.2	96.3	91.8	91.5	100	100
36	96	100	-	100	91.9	91.5	96.7	0
37	96	100	77.8	74.1	83.8	100	100	100
38	84	93.1	100	96.3	83.8	97.2	96.9	100
39	80	93.1	88.9	77.8	97.3	88.6	100	82.9
40	96	82.8	100	77.8	89.2	100	100	88.6
41	92	96.6	92.6	92.6	94.6	100	100	100
42	80	96.6	92.6	66.6	97.2	91.5	93.8	94.3
43	88	89.7	96.3	81.5	94.6	97.2	100	94.3
44	52	82.8	59.3	77.7	70.2	88.6	96.9	74.4
45	56	79.4	96.3	63	75.6	71.5	90.6	80.1
46	84	82.6	96.3	92.6	86.5	94.3	84.4	80.1
47	84	96.6	96.3	81.5	81.1	91.5	100	100
48	96	86.2	96.2	66.7	83.8	91.5	100	74.4
49	88	79.4	92.6	88.9	89.2	97.2	100	100
50	84	79.1	85.2	51.8	86.5	88.6	100	88.6
51	76	89.7	88.9	81.5	91.9	100	93.8	94.3
52	92	72.2	96.3	88.9	83.8	94.3	96.9	94.3
53	76	72.5	-	59.2	72.9	91.2	93.8	82.9
54	60	79.4	77.8	66.7	78.3	94.3	84.4	79.8
55	88	93.1	96.3	85.2	89.2	91.5	93.8	85.8
56	72	96.6	81.5	77.7	86.5	79.8	96.9	94.3
57	100	96.6	100	96.3	91.9	100	100	97.2
58	64	65.6	74.1	59.2	81	100	96.9	91.5
59	88	82.8	88.9	55.5	83.8	91.5	96.9	94.3
60	80	82.8	85.2	81.5	86.5	91.5	100	97.2
61	84	100	92.6	92.6	91.9	97.2	100	97.2
62	72	100	88.9	77.8	75.6	97.2	96.9	97.2
63	96	93.1	92.6	85.2	86.5	97.2	96.9	100
64	88	96.6	100	100	91.9	100	93.8	100
65	92	93.1	85.2	74.1	81.1	91.5	96.9	94.3
66	72	69	77.8	81.5	62.1	85.5	90.6	88.6
67	92	100	92.6	92.6	89.2	100	100	100
68	84	65.6	92.6	92.6	86.4	100	100	100
69	92	89.7	96.3	70.4	86.5	100	100	88.4
平均	84.6	88.7	90.6	81	84.7	93.5	96.3	89.9
