# Supplementary material for: Comparison of cooperative learning through use of an immersive virtual reality anatomy model and a 3D plastic anatomical model
Source: BMC Med Educ. 2025 May 30;25:807. doi: 10.1186/s12909-025-07397-z (PMC12125823; doi:10.1186/s12909-025-07397-z)
Supplement: Supplementary file 3 — Supplementary Material 3 [file 12909_2025_7397_MOESM3_ESM.xlsx]

## Sheet: score
Table S3
student	03/02_skeleton_II_QUIZE(0%)	03-09-Muscular I_QUIZE(0%)	03-16_Muscular II_QUIZE(0%)	03-23-QUIZE_Nervous I(0%)	3-30_QUIZE_nerve II(0%)	04-20-QUIZE_cardiovascular I(0%)	04-27_QUIZE_cardiovascular II(0%)	05-04_QUIZE_Respiratory(0%)
1	82.5	75	70.5	72.3	75	100	91.9	89.3
2	-	80	63.7	100	82.5	81.4	86.5	85.7
3	85	85	66	94.5	87.5	51.8	73	75
4	85	62.5	72.8	60.9	65	70.4	78.4	100
5	47.5	92.5	75	80.6	62.5	74	75.7	96.4
6	-	45	72.6	61.2	67.5	66.7	-	92.9
7	77.5	92.5	63.7	97.2	70	100	83.8	82.2
8	90	67.5	63.7	86.2	-	66.6	59.4	75
9	92.5	82.5	88.7	86.2	82.5	100	81.1	100
10	60	87.5	56.9	91.7	65	25.9	91.9	92.9
11	75	85	86.4	97.2	90	92.6	94.6	92.9
12	92.5	65	49.9	66.8	62.5	63	89.2	82.2
13	82.5	85	59	100	70	77.7	56.7	96.4
14	62.5	72.5	63.7	94.5	92.5	70.4	75.7	96.4
15	92.5	72.5	77.3	86.2	92.5	70.4	86.5	100
16	97.5	92.5	68.2	94.5	95	81.5	97.3	100
17	72.5	82.5	38.7	75.1	57.5	59.3	81.1	96.4
18	67.5	90	72.8	88.9	80	77.7	89.2	96.4
19	90	97.5	61.4	94.2	90	81.4	91.9	100
20	67.5	95	70.5	97.2	75	77.8	75.6	100
21	100	90	93.2	94.5	85	92.6	91.9	100
22	100	95	75	97.2	92.5	100	100	100
23	100	97.5	84.1	77.8	87.5	55.6	94.6	78.6
24	95	82.5	75	94.5	70	85.2	91.9	89.3
25	77.5	87.5	84.1	91.7	80	96.3	91.9	96.4
26	75	92.5	77.3	88.9	75	92.6	86.5	96.4
27	55	87.5	59	63.7	67.5	74.1	81.1	100
28	75	87.5	54.5	75.1	52.5	74	81.1	92.9
29	70	95	54.6	94.5	77.5	63	86.5	100
30	95	65	63.7	88.9	75	77.7	78.3	89.3
31	90	77.5	79.6	86.2	80	40.8	-	71.4
32	100	82.5	84.1	97.2	87.5	66.7	100	100
33	85	72.5	59.1	94.5	65	77.8	89.2	100
34	75	95	90.9	97.2	77.5	96.3	91.9	96.4
35	75	92.5	81.8	94.5	85	100	83.7	92.9
36	72.5	95	81.8	100	85	74	91.9	96.4
37	97.5	82.5	75	86.2	90	96.3	94.6	100
38	77.5	87.5	84.1	100	72.5	100	97.3	100
39	75	97.5	75	94.5	75	81.5	91.9	92.8
40	82.5	97.5	88.7	91.7	92.5	100	97.3	100
41	82.5	82.5	68.1	77.8	90	74.1	94.6	100
42	85	80	90.9	94.5	95	100	97.3	100
43	70	90	61.3	94.5	40	92.6	83.8	89.3
44	90	72.5	59	55.7	77.5	63	75.7	67.9
45	87.5	87.5	79.6	91.7	90	96.3	89.2	96.4
46	77.5	95	86.4	97.2	82.5	100	91.9	100
47	75	72.5	59	74.8	60	88.9	78.4	82.2
48	65	70	61.4	33.2	55	63	59.5	67.8
49	67.5	60	56.9	83.4	60	70.3	83.8	92.9
50	80	80	63.6	72	87.5	66.7	89.2	85.7
51	70	85	81.8	88.9	77.5	77.7	94.6	89.3
52	92.5	97.5	66	91.7	97.5	70.3	94.6	100
53	47.5	67.5	49.9	75.1	55	74.1	62.1	75
54	77.5	97.5	84	97.2	82.5	59.3	91.9	96.4
55	87.5	97.5	77.3	91.7	87.5	96.3	91.9	100
56	80	87.5	81.8	94.5	75	85.2	91.9	100
57	62.5	97.5	75	94.5	82.5	77.8	91.9	100
58	90	87.5	81.8	97.2	87.5	92.6	94.6	89.3
59	97.5	100	81.8	100	95	92.6	94.6	85.7
60	87.5	90	81.8	97.2	70	92.6	86.5	100
61	77.5	92.5	66	94.5	92.5	81.5	91.9	100
62	77.5	97.5	77.2	97.2	92.5	96.3	89.2	100
63	97.5	87.5	95.5	100	90	88.8	91.9	92.9
64	95	77.5	84.1	97.2	87.5	92.5	94.6	96.4
65	87.5	97.5	79.6	88.9	82.5	100	97.3	96.4
66	82.5	92.5	93.2	97.2	95	100	97.3	100
67	77.5	82.5	79.6	83.4	82.5	66.7	94.6	96.4
68	62.5	80	75	97.2	77.5	88.9	91.8	96.4
69	90	85	88.7	80.6	62.5	81.5	83.8	92.9
70	97.5	-	75	80.6	52.5	77.8	91.8	100
71	85	-	81.8	94.5	90	-	91.9	85.7
72	95	95	75	94.5	85	100	94.6	100
73	50	45	50.1	49.9	72.5	55.5	59.5	85.7
74	60	60	45.4	47.1	30	26	51.4	32.1
平均	80.6	84.1	72.6	87	77.7	79.8	86.7	92.4
